# Supplementary material for: Photoluminescence and Stability of 2D Ruddlesden–Popper Halide Perovskites
Source: Molecules. 2025 Jun 24;30(13):2716. doi: 10.3390/molecules30132716 (PMC12250890; doi:10.3390/molecules30132716)
Supplement: Supplementary file 1 [file molecules-30-02716-s001.zip]

Archive with 1 entries (1 files):
- molecules-3680138-supplementary.pdf
